# Supplementary material for: Draft genome sequence of the New Jersey aster yellows strain of ‘Candidatus Phytoplasma asteris’
Source: PLoS One. 2018 Feb 6;13(2):e0192379. doi: 10.1371/journal.pone.0192379 (PMC5800598; doi:10.1371/journal.pone.0192379)
Supplement: S1 Table — (XLSX) [file pone.0192379.s001.xlsx]

## Sheet: SuppTab1.raw
NJAY Contig Identifier	NJAY Contig Length	Start of AY-WB Syntenic Block	End of AY-WB Syntenic Block	Start of OY-M Syntenic Block	End of OY-M Syntenic Block
contig00001	2907	1	2909
contig00002	18386	2925	21329
contig00003	7804	21362	29177
contig00004	6312	29261	35572
contig00005	669	35642	36309
contig00006	952	36320	37271
contig00007	6397	37312	43716
contig00008	5094	43744	48845
contig00009	1215	49037	50271
contig00010	11512	51046	62573
contig00011	2305	62665	64972
contig00012	2062	64987	67060
contig00014	6497	67712	74217
contig00015	36914	74236	111179
contig00016	2351	111250	113597
contig00017	10450	113720	124182
contig00018	21385	124268	145675
contig00019	3944	145722	149668
contig00021	24337	150173	174530
contig00026	2216	176042	178270
contig00027	565	178399	178948
contig00029	811	181918	182739
contig00034	8519	188251	196791
contig00035	1088	196865	197955
contig00036	958	200509	201466
contig00037	34680	201547	236253
contig00038	7975	236284	244269
contig00039	22764	244698	267484
contig00040	824	267594	268422
contig00041	523	268852	269374
contig00044	2326	270020	272346
contig00045	1374	272798	274171
contig00046	1450	276294	277745
contig00047	5255	277755	283013
contig00049	2465	283141	285611
contig00051	861	285982	286845
contig00053	748	287595	288338
contig00055	1115	299970	301075
contig00056	1149	301209	302356
contig00058	1106	306696	307799
contig00061	1249	308723	309977
contig00062	21929	310070	332007
contig00063	16536	332010	348567
contig00064	6902	348633	355543
contig00065	8839	355570	364419
contig00069	6470	365301	371771
contig00072	4229	375138	379369
contig00073	7443	379436	386879
contig00074	12525	387087	399631
contig00075	15307	399789	415115
contig00078	4642	416321	420974
contig00080	2116	421294	423403
contig00081	12224	423536	435774
contig00082	57687	435807	493534
contig00083	1371	495492	496864
contig00084	37509	497269	534786
contig00089	10517	536125	546630
contig00090	36444	546635	583100
contig00091	12645	583182	595841
contig00092	31267	595901	627199
contig00093	603	627220	627823
contig00094	8033	627865	635899
contig00095	522	636576	637105
contig00096	18903	640540	659446
contig00097	4983	659478	664465
contig00100	1838	665014	666857
contig00101	3101	666881	669986
contig00103	518	670620	671144
contig00104	969	671244	672215
contig00105	30885	675032	705951
contig00117	578			459970	460513
contig00120	985			466765	467756
contig00121	849			468155	469000
contig00122	602			469057	469666
contig00136	607			774747	775357
