# Supplementary material for: Draft genome sequence of the New Jersey aster yellows strain of ‘Candidatus Phytoplasma asteris’
Source: PLoS One. 2018 Feb 6;13(2):e0192379. doi: 10.1371/journal.pone.0192379 (PMC5800598; doi:10.1371/journal.pone.0192379)
Supplement: S2 Table — (XLSX) [file pone.0192379.s002.xlsx]

## Sheet: Sheet1
	Gene ID	Top NCBI NR Hit (per blastp)	Top NCBI NR Hit (per blastx)	In AY-WB Genome?	In AY-WB Protein Set?	In OY-M Genome?	In OY-M Protein Set?	In PAa Genome?	In PAa Protein Set?	In SLY Genome?	In SLY Protein Set?	In CX Genome?	In CX Protein Set?	Protein Sequence	Nucleotide Sequence
Identical	contig00004_1	OIP24448.1 hypothetical protein AUK22_08850 [bacterium CG2_30_54_10]	OIP24448.1 hypothetical protein AUK22_08850 [bacterium CG2_30_54_10]	YES	NO	YES	NO	NO	NO	NO	NO	NO	NO	MTLRQILILIALGCIFIFAAYKLGFIVPDATKITWIK	ATGACTTTAAGACAAATATTAATTTTAATTGCTCTTGGTTGTATTTTTATATTTGCAGCTTATAAACTTGGTTTTATTGTTCCTGATGCAACTAAAATTACATGGATTAAATAA
	contig00015_25	OIP24448.1 hypothetical protein AUK22_08850 [bacterium CG2_30_54_10]	OIP24448.1 hypothetical protein AUK22_08850 [bacterium CG2_30_54_10]	YES	NO	YES	NO	NO	NO	NO	NO	NO	NO	MTLRQILILIALGCIFIFAAYKLGFIVPDATKITWIK	ATGACTTTAAGACAAATATTAATTTTAATTGCTCTTGGTTGTATTTTTATATTTGCAGCTTATAAACTTGGTTTTATTGTTCCTGATGCAACTAAAATTACATGGATTAAATAA
	contig00029_3	OIP24448.1 hypothetical protein AUK22_08850 [bacterium CG2_30_54_10]	OIP24448.1 hypothetical protein AUK22_08850 [bacterium CG2_30_54_10]	YES	NO	YES	NO	NO	NO	NO	NO	NO	NO	MTLRQILILIALGCIFIFAAYKLGFIVPDATKITWIK	ATGACTTTAAGACAAATATTAATTTTAATTGCTCTTGGTTGTATTTTTATATTTGCAGCTTATAAACTTGGTTTTATTGTTCCTGATGCAACTAAAATTACATGGATTAAATAA
	contig00039_6	No hits found	No hits found	YES	NO	NO	NO	NO	NO	NO	NO	NO	NO	MMFYYFIVNELFFYILFFVMKFQQKNQTFFTVWAKIFILLGGQIIVGN	ATGATGTTTTATTATTTTATAGTTAATGAATTATTTTTTTATATTTTGTTTTTTGTTATGAAATTTCAACAAAAAAACCAAACTTTTTTTACAGTTTGGGCTAAAATATTCATTTTACTGGGGGGGCAAATTATTGTAGGTAATTAA
	contig00039_15	OEZ95218.1 hypothetical protein JAB9_34800 [Janthinobacterium sp. HH107]	AAY67976.1 dihydropteroate synthase [Paulownia witches'-broom phytoplasma]	YES	NO	NO	NO	NO	NO	NO	NO	NO	NO	MASKDYTYKMPSVLIIAWKNLLRERPTNIGHSHFS	ATGGCTTCTAAAGATTATACTTACAAAATGCCTTCAGTTTTAATTATAGCTTGGAAAAATCTTTTGCGAGAAAGACCTACCAATATAGGTCATTCCCATTTTAGTTAA
	contig00083_1 (*)	EDS20210.1 hypothetical protein CLORAM_00002 [Erysipelatoclostridium ramosum DSM 1402]	EDS20210.1 hypothetical protein CLORAM_00002 [Erysipelatoclostridium ramosum DSM 1402]	YES	NO	YES	NO	YES	NO	YES	NO	YES	NO	MKNFLKSLKTEDDNCFLRKEVIHPHLPVGIPCYDLTPIIDPTLDGSLFLRS	ATGAAAAACTTTCTTAAGTCTCTCAAAACTGAAGATGATAATTGTTTCCTTAGAAAGGAGGTGATCCATCCCCACCTTCCGGTAGGGATACCTTGTTACGACTTAACCCCAATCATCGACCCTACCTTAGACGGTTCCCTCTTCTTGCGAAGTTAG
	contig00092_5	BAT91435.1 hypothetical protein VIGAN_07003100, partial [Vigna angularis var. angularis]	BAT91435.1 hypothetical protein VIGAN_07003100, partial [Vigna angularis var. angularis]	YES	NO	NO	NO	NO	NO	NO	NO	NO	NO	MITSQFTKDKNILKYKFFGTIRRKTILLKRYIIK	ATGATTACATCACAATTCACAAAAGATAAAAATATATTAAAATATAAATTTTTTGGAACAATTAGAAGAAAAACAATCCTTTTAAAAAGATATATTATTAAATGA
(*) blastn and tblastx comparisons with NCBI NT report numerous hits with phytoplasma 16S rRNA genes. Thus, this sequence appears not to be protein-coding.
