# Supplementary material for: Draft genome sequence of the New Jersey aster yellows strain of ‘Candidatus Phytoplasma asteris’
Source: PLoS One. 2018 Feb 6;13(2):e0192379. doi: 10.1371/journal.pone.0192379 (PMC5800598; doi:10.1371/journal.pone.0192379)
Supplement: S3 Table — (XLSX) [file pone.0192379.s003.xlsx]

## Sheet: UsingRevisedAnnotations
EC Number	Recommended Name (per http://www.sbcs.qmul.ac.uk/iubmb/enzyme/ )	In NJAY?	In AY-WB?	In OY-M?
EC 1.1.1.38	malate dehydrogenase (oxaloacetate-decarboxylating)	Yes	Yes	Yes
EC 1.1.1.39	malate dehydrogenase (decarboxylating)	Yes	Yes	Yes
EC 1.1.1.40	malate dehydrogenase (oxaloacetate-decarboxylating) (NADP+)	Yes	Yes	Yes
EC 1.1.1.8	glycerol-3-phosphate dehydrogenase (NAD+)	Yes	Yes	Yes
EC 1.1.1.94	glycerol-3-phosphate dehydrogenase [NAD(P)+]	Yes	Yes	Yes
EC 1.15.1.1	superoxide dismutase	Yes	Yes	Yes
EC 1.17.4	oxidoreductase, acting on CH or CH2 groups, with a disulfide as acceptor	Yes	Yes	Yes
EC 1.17.4.1	ribonucleoside-diphosphate reductase	Yes	Yes	Yes
EC 1.2.4.1	pyruvate dehydrogenase (acetyl-transferring)	Yes	Yes	Yes
EC 1.5.1.3	dihydrofolate reductase	Yes	Yes	Yes
EC 1.8.1.14	CoA-disulfide reductase	Yes	Yes	Yes
EC 1.8.1.4	dihydrolipoyl dehydrogenase	Yes	Yes	Yes
EC 2.1.1.182	16S rRNA (adenine1518-N6/adenine1519-N6)-dimethyltransferase	Yes	Yes	Yes
EC 2.1.1.228	tRNA (guanine37-N1)-methyltransferase	Yes	Yes	Yes
EC 2.1.1.45	thymidylate synthase	Yes	Yes	Yes
EC 2.1.1.72	site-specific DNA-methyltransferase (adenine-specific)	Yes	Yes	Yes
EC 2.1.2.1	glycine hydroxymethyltransferase	Yes	Yes	Yes
EC 2.3.1.12	dihydrolipoyllysine-residue acetyltransferase	Yes	Yes	Yes
EC 2.3.1.234	N6-L-threonylcarbamoyladenine synthase	Yes	Yes	Yes
EC 2.3.1.51	1-acylglycerol-3-phosphate O-acyltransferase	Yes	Yes	Yes
EC 2.4.1.1	glycogen phosphorylase	No	No	Yes
EC 2.4.1.7	sucrose phosphorylase	No	No	Yes
EC 2.5.1.15	dihydropteroate synthase	Yes	Yes	Yes
EC 2.5.1.75	tRNA dimethylallyltransferase	Yes	Yes	Yes
EC 2.7.1.11	6-phosphofructokinase	Yes	Yes	Yes
EC 2.7.1.145	deoxynucleoside kinase	Yes	Yes	Yes
EC 2.7.1.21	thymidine kinase	Yes	Yes	Yes
EC 2.7.1.29	glycerone kinase	Yes	Yes	Yes
EC 2.7.1.35	pyridoxal kinase	No	No	Yes
EC 2.7.1.40	pyruvate kinase	Yes	Yes	Yes
EC 2.7.1.48	uridine kinase	Yes	Yes	Yes
EC 2.7.2.1	acetate kinase	Yes	Yes	Yes
EC 2.7.2.3	phosphoglycerate kinase	Yes	Yes	Yes
EC 2.7.4.14	UMP/CMP kinase	Yes	Yes	Yes
EC 2.7.4.22	UMP kinase	Yes	Yes	Yes
EC 2.7.4.3	adenylate kinase	Yes	Yes	Yes
EC 2.7.4.8	guanylate kinase	Yes	Yes	Yes
EC 2.7.4.9	dTMP kinase	Yes	Yes	Yes
EC 2.7.6.3	2-amino-4-hydroxy-6-hydroxymethyldihydropteridine diphosphokinase	Yes	Yes	Yes
EC 2.7.6.5	GTP diphosphokinase	Yes	Yes	Yes
EC 2.7.7.19	polynucleotide adenylyltransferase	Yes	Yes	Yes
EC 2.7.7.25	transferred, now covered by EC 2.7.7.72	Yes	Yes	Yes
EC 2.7.7.41	phosphatidate cytidylyltransferase	Yes	Yes	Yes
EC 2.7.7.49	RNA-directed DNA polymerase	No	No	Yes
EC 2.7.7.6	DNA-directed RNA polymerase	Yes	Yes	Yes
EC 2.7.7.7	DNA-directed DNA polymerase	Yes	Yes	Yes
EC 2.7.7.8	polyribonucleotide nucleotidyltransferase	Yes	Yes	Yes
EC 2.7.8.5	CDP-diacylglycerol--glycerol-3-phosphate 1-phosphatidyltransferase	Yes	Yes	Yes
EC 2.7.8.7	holo-[acyl-carrier-protein] synthase	Unclear	Yes	Yes
EC 2.7.8.8	CDP-diacylglycerol--serine O-phosphatidyltransferase	Yes	Yes	Yes
EC 3.1.1.1	carboxylesterase	Yes	Yes	Yes
EC 3.1.1.29	aminoacyl-tRNA hydrolase	Yes	Yes	Yes
EC 3.1.13	Exoribonucleases Producing 5'-Phosphomonoesters	Yes	Yes	Yes
EC 3.1.15	Exonucleases Active with either Ribo- or Deoxyribonucleic Acids and Producing 5'-Phosphomonoesters	Yes	Yes	Yes
EC 3.1.21	Endodeoxyribonucleases Producing 5'-Phosphomonoesters	Yes	Yes	Yes
EC 3.1.21.2	deoxyribonuclease IV	Yes	Yes	Yes
EC 3.1.21.3	type I site-specific deoxyribonuclease	No	No	Yes
EC 3.1.26	Endoribonucleases Producing 5'-Phosphomonoesters	Yes	Yes	Yes
EC 3.1.26.3	ribonuclease III	Yes	Yes	Yes
EC 3.1.26.4	ribonuclease H	Yes	Yes	Yes
EC 3.1.26.5	ribonuclease P	Yes	Yes	Yes
EC 3.1.30	Endoribonucleases Active with either Ribo- or Deoxyribonucleic Acids and Producing 5'-Phosphomonoesters	Yes	Yes	Yes
EC 3.2.1.4	cellulase	Yes	Yes	Yes
EC 3.2.2.23	DNA-formamidopyrimidine glycosylase	Yes	Yes	Yes
EC 3.4.11	Aminopeptidases	Yes	Yes	Yes
EC 3.4.13	Dipeptidases	Yes	Yes	Yes
EC 3.4.17	Metallocarboxypeptidases	Yes	Yes	Yes
EC 3.4.21	Serine endopeptidases	Yes	Yes	Yes
EC 3.4.24	Metalloendopeptidases	Yes	Yes	Yes
EC 3.5.4.1	cytosine deaminase	Yes	Yes	Yes
EC 3.5.4.4	adenosine deaminase	Yes	Yes	Yes
EC 3.6.1.1	inorganic diphosphatase	Yes	Yes	Yes
EC 3.6.1.15	nucleoside-triphosphate phosphatase	Yes	Yes	Yes
EC 3.6.1.17	bis(5'-nucleosyl)-tetraphosphatase (asymmetrical)	Yes	Yes	Yes
EC 3.6.1.19	transferred, now included in EC 3.6.1.9	Yes	Yes	Yes
EC 3.6.1.23	dUTP diphosphatase	Yes	Yes	Yes
EC 3.6.1.3	adenosinetriphosphatase	Yes	Yes	Yes
EC 3.6.1.9	nucleotide diphosphatase	Yes	Yes	Yes
EC 3.6.3.2	Mg2+-importing ATPase	Yes	Yes	Yes
EC 3.6.3.31	polyamine-transporting ATPase	Yes	Yes	Yes
EC 3.6.3.42	Beta-glucan-transporting ATPase	Yes	Yes	Yes
EC 4.1.1.3	oxaloacetate decarboxylase	Yes	Yes	Yes
EC 4.1.1.65	phosphatidylserine decarboxylase	Yes	Yes	Yes
EC 4.1.2.13	fructose-bisphosphate aldolase	Yes	Yes	Yes
EC 4.2.1.11	phosphopyruvate hydratase	Yes	Yes	Yes
EC 4.2.99.18	DNA-(apurinic or apyrimidinic site) lyase	Yes	Yes	Yes
EC 4.4.1.16	selenocysteine lyase	Yes	Yes	Yes
EC 5.2.1.8	peptidylprolyl isomerase	Yes	Yes	Yes
EC 5.3.1.1	triose-phosphate isomerase	Yes	Yes	Yes
EC 5.3.1.9	glucose-6-phosphate isomerase	Yes	Yes	Yes
EC 5.4.2.1	transferred, now EC 5.4.2.11 and EC 5.4.2.12	Yes	Yes	Yes
EC 5.4.99.12	tRNA pseudouridine38-40 synthase	Yes	Yes	Yes
EC 5.99.1	Other Isomerases	Yes	Yes	Yes
EC 5.99.1.2	DNA topoisomerase	Yes	Yes	Yes
EC 5.99.1.3	DNA topoisomerase (ATP-hydrolysing)	Yes	Yes	Yes
EC 6.1.1.1	tyrosine--tRNA ligase	Yes	Yes	Yes
EC 6.1.1.10	methionine--tRNA ligase	Yes	Yes	Yes
EC 6.1.1.11	serine--tRNA ligase	Yes	Yes	Yes
EC 6.1.1.12	aspartate--tRNA ligase	Yes	Yes	Yes
EC 6.1.1.14	glycine--tRNA ligase	Yes	Yes	Yes
EC 6.1.1.15	proline--tRNA ligase	Yes	Yes	Yes
EC 6.1.1.16	cysteine--tRNA ligase	Yes	Yes	Yes
EC 6.1.1.17	glutamate--tRNA ligase	Yes	Yes	Yes
EC 6.1.1.18	glutamine--tRNA ligase	Yes	Yes	Yes
EC 6.1.1.19	arginine--tRNA ligase	Yes	Yes	Yes
EC 6.1.1.2	tryptophan--tRNA ligase	Yes	Yes	Yes
EC 6.1.1.20	phenylalanine--tRNA ligase	Yes	Yes	Yes
EC 6.1.1.21	histidine--tRNA ligase	Yes	Yes	Yes
EC 6.1.1.22	asparagine--tRNA ligase	Yes	Yes	Yes
EC 6.1.1.3	threonine--tRNA ligase	Yes	Yes	Yes
EC 6.1.1.4	leucine--tRNA ligase	Yes	Yes	Yes
EC 6.1.1.5	isoleucine--tRNA ligase	Yes	Yes	Yes
EC 6.1.1.6	lysine--tRNA ligase	Yes	Yes	Yes
EC 6.1.1.7	alanine--tRNA ligase	Yes	Yes	Yes
EC 6.1.1.9	valine--tRNA ligase	Yes	Yes	Yes
EC 6.3.2.17	tetrahydrofolate synthase	No	No	Yes
EC 6.3.4.2	CTP synthase (glutamine hydrolysing)	Yes	Yes	Yes
EC 6.3.5.1	NAD+ synthase (glutamine-hydrolysing)	Yes	Yes	Yes
EC 6.3.5.4	asparagine synthase (glutamine-hydrolysing)	Yes	Yes	Yes
EC 6.5.1.2	DNA ligase (NAD+)	Yes	Yes	Yes

## Sheet: NJAY_2_AYWB.EC2KEGG
PathwayID	PathwayName||Category	EC_Ref (AY-WB)	EC_NJAY
10	Glycolysis / Gluconeogenesis||Carbohydrate metabolism	1.2.1.12,1.2.4.1,1.8.1.4,2.3.1.12,2.7.1.11,2.7.1.40,2.7.2.3,4.1.2.13,4.2.1.11,5.3.1.1,5.3.1.9,5.4.2.12	1.2.4.1,1.8.1.4,2.3.1.12,2.7.1.11,2.7.1.40,2.7.2.3,4.1.2.13,4.2.1.11,5.3.1.1,5.3.1.9
20	Citrate cycle (TCA cycle)||Carbohydrate metabolism	1.2.4.1,1.8.1.4,2.3.1.12	1.2.4.1,1.8.1.4,2.3.1.12
30	Pentose phosphate pathway||Carbohydrate metabolism	2.7.1.11,4.1.2.13,5.3.1.9	2.7.1.11,4.1.2.13,5.3.1.9
51	Fructose and mannose metabolism||Carbohydrate metabolism	2.7.1.11,4.1.2.13,5.3.1.1	2.7.1.11,4.1.2.13,5.3.1.1
52	Galactose metabolism||Carbohydrate metabolism		2.7.1.11
190	Oxidative phosphorylation||Energy metabolism		3.6.1.1
230	Purine metabolism||Nucleotide metabolism	1.17.4.1,2.7.1.40,2.7.4.3,2.7.4.8,2.7.6.5,2.7.7.6,2.7.7.7,2.7.7.8	1.17.4.1,2.7.1.40,2.7.4.3,2.7.4.8,2.7.6.5,2.7.7.6,2.7.7.7,2.7.7.8,3.5.4.4,3.6.1.15,3.6.1.17,3.6.1.3,3.6.1.9
240	Pyrimidine metabolism||Nucleotide metabolism	1.17.4.1,2.1.1.45,2.7.1.21,2.7.1.48,2.7.4.22,2.7.4.25,2.7.4.9,2.7.7.6,2.7.7.7,2.7.7.8,3.5.4.1,3.6.1.23,6.3.4.2	1.17.4.1,2.1.1.45,2.7.1.21,2.7.1.48,2.7.4.14,2.7.4.22,2.7.4.9,2.7.7.6,2.7.7.7,2.7.7.8,3.5.4.1,3.6.1.17,3.6.1.23,3.6.1.9,6.3.4.2
250	Alanine, aspartate and glutamate metabolism||Amino acid metabolism		6.3.5.4
260	Glycine, serine and threonine metabolism||Amino acid metabolism	1.8.1.4,2.1.2.1,2.7.8.8,5.4.2.12	1.8.1.4,2.1.2.1,2.7.8.8
280	Valine, leucine and isoleucine degradation||Amino acid metabolism	1.8.1.4	1.8.1.4
330	Arginine and proline metabolism||Amino acid metabolism		3.5.4.1
430	Taurine and hypotaurine metabolism||Metabolism of other amino acids		2.7.2.1
450	Selenocompound metabolism||Metabolism of other amino acids	4.4.1.16,6.1.1.10	4.4.1.16,6.1.1.10
460	Cyanoamino acid metabolism||Metabolism of other amino acids		2.1.2.1
480	Glutathione metabolism||Metabolism of other amino acids		1.17.4.1
500	Starch and sucrose metabolism||Carbohydrate metabolism		3.2.1.4,3.6.1.9,5.3.1.9
520	Amino sugar and nucleotide sugar metabolism||Carbohydrate metabolism		5.3.1.9
561	Glycerolipid metabolism||Lipid metabolism	2.3.1.15,2.3.1.51	2.3.1.51,2.7.1.29
562	Inositol phosphate metabolism||Carbohydrate metabolism		5.3.1.1
564	Glycerophospholipid metabolism||Lipid metabolism	1.1.1.94,2.3.1.15,2.3.1.51,2.7.7.41,2.7.8.5,2.7.8.8,4.1.1.65	1.1.1.8,1.1.1.94,2.3.1.51,2.7.7.41,2.7.8.5,2.7.8.8,4.1.1.65
620	Pyruvate metabolism||Carbohydrate metabolism	1.1.1.38,1.2.4.1,1.8.1.4,2.3.1.12,2.7.1.40,2.7.2.1	1.1.1.38,1.1.1.39,1.1.1.40,1.2.4.1,1.8.1.4,2.3.1.12,2.7.1.40,2.7.2.1,4.1.1.3
630	Glyoxylate and dicarboxylate metabolism||Carbohydrate metabolism	2.1.2.1	2.1.2.1
640	Propanoate metabolism||Carbohydrate metabolism	1.8.1.4,2.7.2.1	1.8.1.4,2.7.2.1
670	One carbon pool by folate||Metabolism of cofactors and vitamins	1.5.1.3,2.1.1.45,2.1.2.1	1.5.1.3,2.1.1.45,2.1.2.1
680	Methane metabolism||Energy metabolism	2.1.2.1,2.7.1.11,2.7.2.1,4.1.2.13,4.2.1.11,5.4.2.12	2.1.2.1,2.7.1.11,2.7.1.29,2.7.2.1,4.1.2.13,4.2.1.11
710	Carbon fixation in photosynthetic organisms||Energy metabolism		1.1.1.39,1.1.1.40,2.7.2.3,4.1.2.13,5.3.1.1
720	Carbon fixation pathways in prokaryotes||Energy metabolism		2.7.2.1
730	Thiamine metabolism||Metabolism of cofactors and vitamins	2.7.4.3,2.8.1.4,2.8.1.7,3.1.3.100	2.7.4.3,3.6.1.15
740	Riboflavin metabolism||Metabolism of cofactors and vitamins		3.6.1.9
760	Nicotinate and nicotinamide metabolism||Metabolism of cofactors and vitamins		3.6.1.9,6.3.5.1
770	Pantothenate and CoA biosynthesis||Metabolism of cofactors and vitamins		3.6.1.9
790	Folate biosynthesis||Metabolism of cofactors and vitamins	1.5.1.3,2.5.1.15,2.7.6.3	1.5.1.3,2.5.1.15,2.7.6.3
860	Porphyrin and chlorophyll metabolism||Metabolism of cofactors and vitamins		6.1.1.17
908	Zeatin biosynthesis||Metabolism of terpenoids and polyketides		2.5.1.75
970	Aminoacyl-tRNA biosynthesis||Translation	6.1.1.1,6.1.1.10,6.1.1.11,6.1.1.12,6.1.1.14,6.1.1.15,6.1.1.16,6.1.1.17,6.1.1.18,6.1.1.19,6.1.1.2,6.1.1.20,6.1.1.21,6.1.1.22,6.1.1.3,6.1.1.4,6.1.1.5,6.1.1.6,6.1.1.7,6.1.1.9	6.1.1.1,6.1.1.10,6.1.1.11,6.1.1.12,6.1.1.14,6.1.1.15,6.1.1.16,6.1.1.17,6.1.1.18,6.1.1.19,6.1.1.2,6.1.1.20,6.1.1.21,6.1.1.22,6.1.1.3,6.1.1.4,6.1.1.5,6.1.1.6,6.1.1.7,6.1.1.9
983	Drug metabolism - other enzymes||Xenobiotics biodegradation and metabolism		2.7.1.21,2.7.1.48,3.1.1.1
1100	Metabolic pathways||Global and overview maps	1.17.4.1,1.2.1.12,1.2.4.1,1.5.1.3,1.8.1.4,2.1.1.45,2.1.2.1,2.3.1.12,2.3.1.15,2.3.1.51,2.5.1.15,2.5.1.75,2.7.1.11,2.7.1.21,2.7.1.40,2.7.1.48,2.7.2.1,2.7.2.3,2.7.4.22,2.7.4.25,2.7.4.3,2.7.4.8,2.7.4.9,2.7.6.3,2.7.7.41,2.7.7.6,2.7.7.7,2.7.8.5,2.7.8.8,2.8.1.4,2.8.1.7,3.1.3.100,3.1.3.7,3.5.1.18,3.5.4.1,3.6.1.23,4.1.1.65,4.1.2.13,4.2.1.11,4.4.1.16,5.3.1.1,5.3.1.9,5.4.2.12,6.1.1.17,6.1.1.18,6.3.1.20,6.3.…	1.1.1.39,1.1.1.40,1.17.4.1,1.2.4.1,1.5.1.3,1.8.1.4,2.1.1.45,2.1.2.1,2.3.1.12,2.3.1.51,2.5.1.15,2.5.1.75,2.7.1.11,2.7.1.21,2.7.1.29,2.7.1.40,2.7.1.48,2.7.2.1,2.7.2.3,2.7.4.14,2.7.4.22,2.7.4.3,2.7.4.8,2.7.4.9,2.7.6.3,2.7.7.41,2.7.7.6,2.7.7.7,2.7.8.5,2.7.8.8,3.2.1.4,3.5.4.1,3.5.4.4,3.6.1.15,3.6.1.23,3.6.1.9,4.1.1.3,4.1.1.65,4.1.2.13,4.2.1.11,4.4.1.16,5.3.1.1,5.3.1.9,6.1.1.17,6.1.1.18,6.3.4.2,6.3.5.1…
1110	Biosynthesis of secondary metabolites||Global and overview maps	1.1.1.94,1.2.1.12,1.2.4.1,1.8.1.4,2.1.2.1,2.3.1.12,2.3.1.15,2.3.1.51,2.5.1.75,2.7.1.11,2.7.1.40,2.7.2.3,2.7.4.3,2.7.7.41,2.7.8.8,4.1.1.65,4.1.2.13,4.2.1.11,5.3.1.1,5.3.1.9,5.4.2.12,6.1.1.17,6.3.5.4	1.1.1.8,1.1.1.94,1.2.4.1,1.8.1.4,2.1.2.1,2.3.1.12,2.3.1.51,2.5.1.75,2.7.1.11,2.7.1.40,2.7.2.3,2.7.4.3,2.7.7.41,2.7.8.8,4.1.1.65,4.1.2.13,4.2.1.11,5.3.1.1,5.3.1.9,6.1.1.17,6.3.5.4
1120	Microbial metabolism in diverse environments||Global and overview maps	1.2.1.12,1.2.4.1,1.8.1.4,2.1.2.1,2.3.1.12,2.7.1.11,2.7.1.40,2.7.2.1,2.7.2.3,3.1.3.7,3.5.1.18,4.1.2.13,4.2.1.11,5.3.1.1,5.3.1.9,5.4.2.12,6.1.1.17	1.1.1.39,1.1.1.40,1.2.4.1,1.8.1.4,2.1.2.1,2.3.1.12,2.7.1.11,2.7.1.29,2.7.1.40,2.7.2.1,2.7.2.3,4.1.2.13,4.2.1.11,5.3.1.1,5.3.1.9,6.1.1.17
1130	Biosynthesis of antibiotics||Global and overview maps	1.2.1.12,1.2.4.1,1.8.1.4,2.1.2.1,2.3.1.12,2.7.1.11,2.7.1.40,2.7.2.3,2.7.4.3,4.1.2.13,4.2.1.11,5.3.1.1,5.3.1.9,5.4.2.12	1.2.4.1,1.8.1.4,2.1.2.1,2.3.1.12,2.7.1.11,2.7.1.40,2.7.2.3,2.7.4.3,4.1.2.13,4.2.1.11,5.3.1.1,5.3.1.9
4070	Phosphatidylinositol signaling system||Signal transduction		2.7.7.41
0	Unknown||Not Mapped	1.15.1.1,2.1.1.170,2.1.1.182,2.1.1.185,2.1.1.198,2.1.1.199,2.1.1.228,2.1.1.72,2.3.1.234,2.7.7.19,2.7.7.87,2.7.8.7,2.8.1.13,3.1.1.29,3.1.13.3,3.1.21.2,3.1.26.3,3.1.26.4,3.1.26.5,3.2.2.23,3.2.2.27,3.4.11.18,3.4.17.19,3.4.21.53,3.5.1.124,3.6.1.1,3.6.3.2,3.6.3.3,3.6.3.31,3.6.3.5,3.6.3.8,3.6.4.12,3.6.5.4,4.2.99.18,5.2.1.8,5.4.99.12,5.4.99.22,5.4.99.23,5.4.99.25,5.99.1.2,5.99.1.3,6.3.4.19,6.5.1.2	1.15.1.1,1.17.4,1.8.1.14,2.1.1.182,2.1.1.228,2.1.1.72,2.3.1.234,2.7.1.145,2.7.7.19,2.7.7.25,3.1.1.29,3.1.13,3.1.15,3.1.21,3.1.21.2,3.1.26,3.1.26.3,3.1.26.4,3.1.26.5,3.1.30,3.2.2.23,3.4.11,3.4.13,3.4.17,3.4.21,3.4.24,3.6.1.19,3.6.3.2,3.6.3.31,3.6.3.42,4.2.99.18,5.2.1.8,5.4.2.1,5.4.99.12,5.99.1,5.99.1.2,5.99.1.3,6.5.1.2

## Sheet: NJAY_2_OY-M.EC2KEGG
PathwayID	PathwayName||Category	EC_Ref (OY-M)	EC_NJAY
10	Glycolysis / Gluconeogenesis||Carbohydrate metabolism	1.2.1.12,1.2.4.1,1.8.1.4,2.3.1.12,2.7.1.11,2.7.1.40,2.7.2.3,4.1.2.13,4.2.1.11,5.3.1.1,5.3.1.9,5.4.2.12	1.2.4.1,1.8.1.4,2.3.1.12,2.7.1.11,2.7.1.40,2.7.2.3,4.1.2.13,4.2.1.11,5.3.1.1,5.3.1.9
20	Citrate cycle (TCA cycle)||Carbohydrate metabolism	1.2.4.1,1.8.1.4,2.3.1.12	1.2.4.1,1.8.1.4,2.3.1.12
30	Pentose phosphate pathway||Carbohydrate metabolism	2.7.1.11,4.1.2.13,5.3.1.9	2.7.1.11,4.1.2.13,5.3.1.9
51	Fructose and mannose metabolism||Carbohydrate metabolism	2.7.1.11,4.1.2.13,5.3.1.1	2.7.1.11,4.1.2.13,5.3.1.1
52	Galactose metabolism||Carbohydrate metabolism		2.7.1.11
190	Oxidative phosphorylation||Energy metabolism		3.6.1.1
230	Purine metabolism||Nucleotide metabolism	1.17.4.1,2.7.1.40,2.7.4.3,2.7.4.8,2.7.6.5,2.7.7.6,2.7.7.7,2.7.7.8	1.17.4.1,2.7.1.40,2.7.4.3,2.7.4.8,2.7.6.5,2.7.7.6,2.7.7.7,2.7.7.8,3.5.4.4,3.6.1.15,3.6.1.17,3.6.1.3,3.6.1.9
240	Pyrimidine metabolism||Nucleotide metabolism	1.17.4.1,2.1.1.45,2.7.1.21,2.7.1.48,2.7.4.22,2.7.4.25,2.7.4.9,2.7.7.6,2.7.7.7,2.7.7.8,3.6.1.23,6.3.4.2	1.17.4.1,2.1.1.45,2.7.1.21,2.7.1.48,2.7.4.14,2.7.4.22,2.7.4.9,2.7.7.6,2.7.7.7,2.7.7.8,3.5.4.1,3.6.1.17,3.6.1.23,3.6.1.9,6.3.4.2
250	Alanine, aspartate and glutamate metabolism||Amino acid metabolism		6.3.5.4
260	Glycine, serine and threonine metabolism||Amino acid metabolism	1.8.1.4,2.1.2.1,2.7.8.8,5.4.2.12	1.8.1.4,2.1.2.1,2.7.8.8
280	Valine, leucine and isoleucine degradation||Amino acid metabolism	1.8.1.4	1.8.1.4
330	Arginine and proline metabolism||Amino acid metabolism		3.5.4.1
430	Taurine and hypotaurine metabolism||Metabolism of other amino acids		2.7.2.1
450	Selenocompound metabolism||Metabolism of other amino acids	4.4.1.16,6.1.1.10	4.4.1.16,6.1.1.10
460	Cyanoamino acid metabolism||Metabolism of other amino acids		2.1.2.1
480	Glutathione metabolism||Metabolism of other amino acids		1.17.4.1
500	Starch and sucrose metabolism||Carbohydrate metabolism	2.4.1.7,5.3.1.9	3.2.1.4,3.6.1.9,5.3.1.9
520	Amino sugar and nucleotide sugar metabolism||Carbohydrate metabolism		5.3.1.9
561	Glycerolipid metabolism||Lipid metabolism	2.3.1.15,2.3.1.51,2.4.1.337	2.3.1.51,2.7.1.29
562	Inositol phosphate metabolism||Carbohydrate metabolism		5.3.1.1
564	Glycerophospholipid metabolism||Lipid metabolism	1.1.1.94,2.3.1.15,2.3.1.51,2.7.7.41,2.7.8.5,2.7.8.8,4.1.1.65	1.1.1.8,1.1.1.94,2.3.1.51,2.7.7.41,2.7.8.5,2.7.8.8,4.1.1.65
620	Pyruvate metabolism||Carbohydrate metabolism	1.1.1.38,1.2.4.1,1.8.1.4,2.3.1.12,2.7.1.40,2.7.2.1	1.1.1.38,1.1.1.39,1.1.1.40,1.2.4.1,1.8.1.4,2.3.1.12,2.7.1.40,2.7.2.1,4.1.1.3
630	Glyoxylate and dicarboxylate metabolism||Carbohydrate metabolism	2.1.2.1	2.1.2.1
640	Propanoate metabolism||Carbohydrate metabolism	1.8.1.4,2.7.2.1	1.8.1.4,2.7.2.1
670	One carbon pool by folate||Metabolism of cofactors and vitamins	1.5.1.3,2.1.1.45,2.1.2.1	1.5.1.3,2.1.1.45,2.1.2.1
680	Methane metabolism||Energy metabolism	2.1.2.1,2.7.1.11,2.7.2.1,4.1.2.13,4.2.1.11,5.4.2.12	2.1.2.1,2.7.1.11,2.7.1.29,2.7.2.1,4.1.2.13,4.2.1.11
710	Carbon fixation in photosynthetic organisms||Energy metabolism		1.1.1.39,1.1.1.40,2.7.2.3,4.1.2.13,5.3.1.1
720	Carbon fixation pathways in prokaryotes||Energy metabolism		2.7.2.1
730	Thiamine metabolism||Metabolism of cofactors and vitamins	2.7.4.3,2.8.1.4,2.8.1.7,3.1.3.100	2.7.4.3,3.6.1.15
740	Riboflavin metabolism||Metabolism of cofactors and vitamins		3.6.1.9
750	Vitamin B6 metabolism||Metabolism of cofactors and vitamins	2.7.1.35
760	Nicotinate and nicotinamide metabolism||Metabolism of cofactors and vitamins		3.6.1.9,6.3.5.1
770	Pantothenate and CoA biosynthesis||Metabolism of cofactors and vitamins		3.6.1.9
790	Folate biosynthesis||Metabolism of cofactors and vitamins	1.5.1.3,2.5.1.15,2.7.6.3,6.3.2.12,6.3.2.17	1.5.1.3,2.5.1.15,2.7.6.3
860	Porphyrin and chlorophyll metabolism||Metabolism of cofactors and vitamins		6.1.1.17
908	Zeatin biosynthesis||Metabolism of terpenoids and polyketides		2.5.1.75
970	Aminoacyl-tRNA biosynthesis||Translation	6.1.1.1,6.1.1.10,6.1.1.11,6.1.1.12,6.1.1.14,6.1.1.15,6.1.1.16,6.1.1.17,6.1.1.18,6.1.1.19,6.1.1.2,6.1.1.20,6.1.1.21,6.1.1.22,6.1.1.3,6.1.1.4,6.1.1.5,6.1.1.6,6.1.1.7,6.1.1.9	6.1.1.1,6.1.1.10,6.1.1.11,6.1.1.12,6.1.1.14,6.1.1.15,6.1.1.16,6.1.1.17,6.1.1.18,6.1.1.19,6.1.1.2,6.1.1.20,6.1.1.21,6.1.1.22,6.1.1.3,6.1.1.4,6.1.1.5,6.1.1.6,6.1.1.7,6.1.1.9
983	Drug metabolism - other enzymes||Xenobiotics biodegradation and metabolism		2.7.1.21,2.7.1.48,3.1.1.1
1100	Metabolic pathways||Global and overview maps	1.17.4.1,1.2.1.12,1.2.4.1,1.5.1.3,1.8.1.4,2.1.1.45,2.1.2.1,2.3.1.12,2.3.1.15,2.3.1.51,2.4.1.337,2.5.1.15,2.5.1.75,2.7.1.11,2.7.1.21,2.7.1.35,2.7.1.40,2.7.1.48,2.7.2.1,2.7.2.3,2.7.4.22,2.7.4.25,2.7.4.3,2.7.4.8,2.7.4.9,2.7.6.3,2.7.7.41,2.7.7.6,2.7.7.7,2.7.8.5,2.7.8.8,2.8.1.4,2.8.1.7,3.1.3.100,3.1.3.7,3.5.1.18,3.6.1.23,4.1.1.65,4.1.2.13,4.2.1.11,4.4.1.16,5.3.1.1,5.3.1.9,5.4.2.12,6.1.1.17,6.1.1.18,6.…	1.1.1.39,1.1.1.40,1.17.4.1,1.2.4.1,1.5.1.3,1.8.1.4,2.1.1.45,2.1.2.1,2.3.1.12,2.3.1.51,2.5.1.15,2.5.1.75,2.7.1.11,2.7.1.21,2.7.1.29,2.7.1.40,2.7.1.48,2.7.2.1,2.7.2.3,2.7.4.14,2.7.4.22,2.7.4.3,2.7.4.8,2.7.4.9,2.7.6.3,2.7.7.41,2.7.7.6,2.7.7.7,2.7.8.5,2.7.8.8,3.2.1.4,3.5.4.1,3.5.4.4,3.6.1.15,3.6.1.23,3.6.1.9,4.1.1.3,4.1.1.65,4.1.2.13,4.2.1.11,4.4.1.16,5.3.1.1,5.3.1.9,6.1.1.17,6.1.1.18,6.3.4.2,6.3.5.1…
1110	Biosynthesis of secondary metabolites||Global and overview maps	1.1.1.94,1.2.1.12,1.2.4.1,1.8.1.4,2.1.2.1,2.3.1.12,2.3.1.15,2.3.1.51,2.5.1.75,2.7.1.11,2.7.1.40,2.7.2.3,2.7.4.3,2.7.7.41,2.7.8.8,4.1.1.65,4.1.2.13,4.2.1.11,5.3.1.1,5.3.1.9,5.4.2.12,6.1.1.17,6.3.5.4	1.1.1.8,1.1.1.94,1.2.4.1,1.8.1.4,2.1.2.1,2.3.1.12,2.3.1.51,2.5.1.75,2.7.1.11,2.7.1.40,2.7.2.3,2.7.4.3,2.7.7.41,2.7.8.8,4.1.1.65,4.1.2.13,4.2.1.11,5.3.1.1,5.3.1.9,6.1.1.17,6.3.5.4
1120	Microbial metabolism in diverse environments||Global and overview maps	1.2.1.12,1.2.4.1,1.8.1.4,2.1.2.1,2.3.1.12,2.7.1.11,2.7.1.40,2.7.2.1,2.7.2.3,3.1.3.7,3.5.1.18,4.1.2.13,4.2.1.11,5.3.1.1,5.3.1.9,5.4.2.12,6.1.1.17	1.1.1.39,1.1.1.40,1.2.4.1,1.8.1.4,2.1.2.1,2.3.1.12,2.7.1.11,2.7.1.29,2.7.1.40,2.7.2.1,2.7.2.3,4.1.2.13,4.2.1.11,5.3.1.1,5.3.1.9,6.1.1.17
1130	Biosynthesis of antibiotics||Global and overview maps	1.2.1.12,1.2.4.1,1.8.1.4,2.1.2.1,2.3.1.12,2.7.1.11,2.7.1.40,2.7.2.3,2.7.4.3,4.1.2.13,4.2.1.11,5.3.1.1,5.3.1.9,5.4.2.12	1.2.4.1,1.8.1.4,2.1.2.1,2.3.1.12,2.7.1.11,2.7.1.40,2.7.2.3,2.7.4.3,4.1.2.13,4.2.1.11,5.3.1.1,5.3.1.9
4070	Phosphatidylinositol signaling system||Signal transduction		2.7.7.41
0	Unknown||Not Mapped	1.15.1.1,2.1.1.170,2.1.1.182,2.1.1.198,2.1.1.199,2.1.1.228,2.1.1.72,2.3.1.234,2.7.7.19,2.7.7.87,2.7.8.7,2.8.1.13,3.1.1.29,3.1.13.3,3.1.21.2,3.1.26.3,3.1.26.4,3.1.26.5,3.2.2.23,3.2.2.27,3.4.11.18,3.4.11.9,3.4.17.19,3.4.21.53,3.5.1.124,3.6.1.1,3.6.3.2,3.6.3.31,3.6.4.12,3.6.5.4,4.2.99.18,5.4.99.12,5.4.99.22,5.4.99.23,5.4.99.25,5.99.1.2,5.99.1.3,6.3.4.19,6.5.1.2	1.15.1.1,1.17.4,1.8.1.14,2.1.1.182,2.1.1.228,2.1.1.72,2.3.1.234,2.7.1.145,2.7.7.19,2.7.7.25,3.1.1.29,3.1.13,3.1.15,3.1.21,3.1.21.2,3.1.26,3.1.26.3,3.1.26.4,3.1.26.5,3.1.30,3.2.2.23,3.4.11,3.4.13,3.4.17,3.4.21,3.4.24,3.6.1.19,3.6.3.2,3.6.3.31,3.6.3.42,4.2.99.18,5.2.1.8,5.4.2.1,5.4.99.12,5.99.1,5.99.1.2,5.99.1.3,6.5.1.2
